# Supplementary material for: Robust Multimodal Deep Learning for Lymphoma Subtype Classification Using 18F-FDG PET Maximum Intensity Projection Images and Clinical Data: A Multi-Center Study
Source: Cancers (Basel). 2026 Jan 9;18(2):210. doi: 10.3390/cancers18020210 (PMC12838601; doi:10.3390/cancers18020210)
Supplement: Supplementary file 1 [file cancers-18-00210-s001.zip]

Archive with 1 entries (1 files):
- cancers-4043985-supplementary.pdf
